# Supplementary material for: Clinical Outcomes of Individuals with COVID-19 and Tuberculosis during the Pre-Vaccination Period of the Pandemic: A Systematic Review
Source: J Clin Med. 2022 Sep 26;11(19):5656. doi: 10.3390/jcm11195656 (PMC9570663; doi:10.3390/jcm11195656)
Supplement: Supplementary file 1 [file jcm-11-05656-s001.zip]

Archive with 1 entries (1 files):
- jcm-1868372-supplementary.pdf
